# Supplementary material for: Elevated Maternal Folate Status and Changes in Maternal Prolactin, Placental Lactogen and Placental Growth Hormone Following Folic Acid Food Fortification: Evidence from Two Prospective Pregnancy Cohorts
Source: Nutrients. 2023 Mar 23;15(7):1553. doi: 10.3390/nu15071553 (PMC10097170; doi:10.3390/nu15071553)
Supplement: Supplementary file 1 [file nutrients-15-01553-s001.zip]

Archive with 1 entries (1 files):
- nutrients-2244905-supplementary.pdf
